# Supplementary material for: Carbon Dioxide and Water Activation by Niobium Trioxide Anions in the Gas Phase
Source: J Phys Chem A. 2023 Apr 11;127(15):3402–11. doi: 10.1021/acs.jpca.3c01394 (PMC10123662; doi:10.1021/acs.jpca.3c01394)
Supplement: Supplementary file 2 — jp3c01394_si_002.xlsx [file jp3c01394_si_002.xlsx]

## Sheet: Datapoints shown in Figures
Fully processed datapoints shown in Figures
Data in this panel was derived from raw data, calibrated and corrected as described in the paper. For raw data see other panels.
Figure 2a [NbO3]-					Figure 3a [NbO2(OH)2]-			Figure 3b [NbO2(OH)2]-					Figure 4a [NbO2(OH)2]-(H2O)											Figure 5a [NbO(OH)2(CO3)]-			Figure 5b [NbO(OH)2(CO3)]-
Spectrum in Figure 2a is composed of measuements Nr. 1 and Nr. 2					Spectrum in Figure 3a is composed of measurement Nr. 3			Spectrum in Figure 3b is composed of measurements Nr. 4 and 5					Spectrum in Figure 4a is composed of measurements Nr. 6, 7, 8, 9 and 10											Spectrum in Figure 5a is composed of measurement Nr. 11			Spectrum in Figure 5b is composed of measurements Nr. 12, 13, 14 and 15
Measurement Nr. 1		Measurement Nr. 2			Measurement Nr. 3			Measurement Nr. 4		Measurement Nr. 5			Measurement Nr. 6		Measurement Nr. 7		Measurement Nr. 8		Measurement Nr. 9		Measurement Nr. 10			Measurement Nr. 11			Measurement Nr. 12		Measurement Nr. 13		Measurement Nr. 14		Measurement Nr. 15
Measured with FELICE		Measured with FELICE			Measured with FELICE			Measured with FELICE		Measured with FELICE			Measured with EKSPLA-OPO		Measured with EKSPLA-OPO		Measured with EKSPLA-OPO		Measured with EKSPLA-OPO		Measured with EKSPLA-OPO			Measured with FELICE			Measured with EKSPLA-OPO		Measured with EKSPLA-OPO		Measured with EKSPLA-OPO		Measured with EKSPLA-OPO
																											Comment: Section from 1712 cm-1 to 1772 cm-1 is replaced by measurement Nr. 13 in Figure 5b				Comment: Section from 3292 cm-1 to 3816 cm-1 is replaced by measurement Nr. 15 in Figure 5b
Wavenumber / cm-1	Depletion yield	Wavenumber / cm-1	Depletion yield		Wavenumber / cm-1	IRMPD yield / a.u.		Wavenumber / cm-1	IRMPD yield / a.u.	Wavenumber / cm-1	IRMPD yield / a.u.		Wavenumber / cm-1	IRMPD yield / a.u.	Wavenumber / cm-1	IRMPD yield / a.u.	Wavenumber / cm-1	IRMPD yield / a.u.	Wavenumber / cm-1	IRMPD yield / a.u.	Wavenumber / cm-1	IRMPD yield / a.u.		Wavenumber / cm-1	IRMPD yield / a.u.		Wavenumber / cm-1	IRMPD yield / a.u.	Wavenumber / cm-1	IRMPD yield / a.u.	Wavenumber / cm-1	IRMPD yield / a.u.	Wavenumber / cm-1	IRMPD yield / a.u.
953.636	0	1958.01	0.32422		2121.35	0.00114		633.62	0.12882	1983.82	0.03012		1251.24	0.11863	1601.92	0.06181	1872.31	0.03464	2244.29	0.00429	2692.99	0.00458		1954.74	0.02381		1211.23	0	1702.22	0	2244.29	0	3292.38	-0.7003
943.042	0.07718	1947.16	0.16584		2110.11	0.0255		628.712	0.18289	1973.64	0.05847		1271.28	0.10276	1605.01	0.10395	1877.58	0.0121	2268.82	0.01904	2703.21	0.00661		1943.92	0.01833		1231.21	0	1704.25	0	2268.82	0	3296.74	-0.70286
932.43	0.18315	1936.04	0.09786		2099	0		623.807	0.23261	1963.16	0.03448		1291.31	0.11304	1607.84	0.08939	1882.52	0.01279	2293.88	0.02348	2713.51	0.00916		1932.82	0.00398		1251.24	0	1705.99	0	2293.88	0	3302.19	-0.70786
921.902	0.26713	1925.46	0.52382		2088.02	0.02209		618.907	0.30976	1952.8	0.03083		1311.28	0.13524	1610.95	0.0547	1887.5	0.03189	2318.96	0.01283	2723.15	0.01232		1922.27	0.00216		1271.28	0	1708.03	0	2318.96	0	3306.57	-0.69425
911.458	0.52032	1914.62	0.22569		2077.17	0.00586		614.013	0.41683	1942.55	0.02863		1331.36	0.1529	1614.07	0.09016	1892.49	0.02543	2344.05	0.01789	2732.85	0.00858		1911.45	0.01596		1291.31	0	1710.08	0	2344.05	0	3312.07	-0.70937
901.018	0.58935	1903.51	0.32354		2065.97	0.01704		609.127	0.57723	1932.02	0.02412		1351.51	0.14867	1616.94	0.14336	1897.52	0.01216	2368.56	0.02435	2743.38	0.01562		1900.37	0.05784		1311.28	0	1712.13	0	2368.56	0	3316.47	-0.71811
890.59	0.71257	1892.94	0.15637		2054.91	0.01284		604.215	0.72982	1921.99	0.02363		1371.52	0.15985	1620.08	0.08292	1902.57	-0.02263	2393.59	0.02231	2753.23	0.0075		1889.82	0.03468		1331.36	0	1714.18	0	2393.59	0	3322	-0.73141
880.183	0.81919	1882.11	0.313		2043.97	0.02072		599.314	0.88275	1911.68	0.02454		1391.56	0.17315	1622.97	0.13629	1907.65	-0.00251	2418.56	0.01817	2763.15	0.03024		1879.01	0.05057		1351.51	0	1716.24	0	2418.56	0	3326.43	-0.71243
869.882	0.85613	1871.42	0.41043		2033.16	0.01254		594.427	0.9392	1901.12	0.03585		1411.59	0.1881	1625.87	0.13501	1912.39	-0.00613	2443.46	0.00995	2773.14	0.01732		1868.34	0.05295		1371.52	0	1718	0.03904	2443.46	0	3331.99	-0.71553
859.536	0.95269	1860.5	0.05701		2022.03	0.00782		589.555	0.93873	1891.04	0.01286		1431.59	0.20094	1629.05	0.19334	1917.52	0.02791	2468.88	0.02079	2783.21	0.02891		1857.44	0.1562		1391.56	0	1720.07	0.09683	2468.88	0	3336.45	-0.73286
849.308	0.94882	1850.08	0.18634		2011.03	0.00898		584.665	1	1880.7	0.04266		1451.53	0.17193	1631.97	0.24527	1922.67	0.00653	2493.59	0.0192	2793.35	0.01442		1847.04	0.14782		1411.59	0	1722.14	0.25247	2493.59	0	3342.04	-0.73923
838.98	1	1839.43	0.33273		2000.17	0.00905		579.761	0.9709	1870.48	0.0053		1471.61	0.14501	1634.91	0.2223	1927.49	-0.000457475	2518.79	0.01736	2802.77	0.03229		1836.4	0.1074		1431.59	0	1724.22	0.5181	2518.79	0	3346.53	-0.73086
828.781	0.9524	1828.55	0.15747		1989.42	0.00167		574.91	0.94143	1860.01	0.00917		1491.8	0.14115	1638.12	0.25662	1932.7	0.00467	2543.21	0.01797	2813.05	0.01959		1825.54	0.12074		1451.53	0	1726.3	0.74385	2543.21	0	3352.15	-0.68355
818.573	0.864	1818.17	0.14575		1978.39	0.00798		570.015	0.99248	1850.01	0.01248		1511.64	0.16399	1641.08	0.30698	1937.56	0.0817	2568.77	0.01468	2822.61	0.02873		1814.83	0.20671		1471.61	0	1728.09	1	2568.77	0	3356.67	-0.69999
808.369	0.85064	1807.22	0.05842		1967.48	0.0108		565.114	0.83715	1839.78	0.04181		1531.77	0.16756	1644.04	0.3293	1942.45	0.11288	2593.5	0.01652	2833.04	0.03769		1804.25	0.17972		1491.8	0	1730.19	0.84146	2593.5	0	3362.32	-0.68249
798.242	0.87821	1796.76	0.16433		1956.71	0.0082		560.269	0.89967	1829.31	0.03738		1551.73	0.16482	1647.02	0.45578	1947.75	0.08881	2618.02	0.01575	2842.73	0.04512		1793.8	0.33196		1511.64	0	1732.28	0.71857	2618.02	0	3366.87	-0.67862
788.133	0.81665	1786.44	-0.00442		1945.65	0.00932		555.389	0.8956	1818.96	0.05122		1571.97	0.16017	1650.01	0.50476	1952.69	0.05011	2643.01	0.0123	2852.49	0.03467		1783.15	0.33398		1531.77	0	1734.08	0.56532	2643.01	0	3371.42	-0.66347
778.051	0.84402	1775.91	0.01872		1935.13	0.01314		550.509	0.8877	1809.07	0.02165		1591.98	0.13989	1653.01	0.62332	1957.65	0.11411	2668.48	0.01533	2863.14	0.04368		1772.64	0.37943		1551.73	0	1736.19	0.58639	2668.48	0	3377.13	-0.68428
767.946	0.83085	1765.18	-0.01176		1924.34	0.01142		545.629	0.90123	1798.62	0.02127		1611.99	0.15781	1656.02	0.75752	1962.64	0.08307			2873.04	0.03715		1762.26	0.46479		1571.97	0	1738.3	0.55393	2692.99	0	3381.71	-0.65837
757.887	0.74845	1754.6	-0.00555		1913.29	0.00952		540.782	0.90094	1788.29	0.02643		1631.97	0.25006	1659.04	0.85427	1967.66	0.12017			2883.01	0.0395		1751.69	0.55989		1591.98	0	1740.11	0.55417	2717.95	0	3386.3	-0.65557
747.882	0.68869	1744.15	-0.07461		1902.76	0.00906		535.884	0.73228	1778.08	0.03593		1651.91	0.64297	1662.07	0.94836	1972.7	0.19994			2893.05	0.04316		1741.26	0.96934		1611.99	0	1742.24	0.44561	2743.38	0	3392.06	-0.63447
737.827	0.63618	1733.84	0.04303		1891.97	0.00884		531.022	0.844	1767.99	0.01017		1672.07	1	1665.11	0.9591	1977.77	0.20489			2903.16	0.0459		1730.96	1		1631.97	0	1744.06	0.37714	2767.76	0	3396.69	-0.62646
727.846	0.58165	1723.36	-0.02109		1881.31	0.01261		526.144	0.7832	1757.7	0.0029		1692.15	0.37367	1668.16	0.9964	1982.47	0.15959			2912.49	0.04134		1720.48	0.85174		1651.91	0	1746.19	0.16423	2793.35	0	3401.32	-0.63454
717.891	0.50887	1713.01	0.00213		1870.41	0.00277		521.278	0.81639	1747.53	0.01976		1712.13	0.18945	1670.95	1	1987.59	0.17658			2922.74	0.05943		1710.14	0.37257		1672.07	0	1748.32	0.09195	2817.82	0	3407.13	-0.63426
707.972	0.40153	1702.49	0.11857		1860.02	0.00249		516.426	0.75651	1737.48	0.02279		1732.28	0.15421	1674.03	0.87893	1992.74	0.188			2933.05	0.04988		1699.63	0.23907		1692.15	0	1750.16	0.05942	2842.73	0	3411.79	-0.61756
698.001	0.40349	1692.11	-0.03496		1849.38	0.01048		511.54	0.56383	1727.24	0.02951		1752.3	0.13464	1677.11	0.79239	1997.51	0.2035			2942.58	0.05927		1689.26	0.08958		1712.13	0	1752.3	0	2868.08	0	3416.47	-0.59759
688.135	0.31916	1681.87	0.06934		1838.52	0.00167		506.675	0.58043	1717.12	0.01546		1772.17	0.16274	1680.21	0.71391	2002.71	0.27553			2953.04	0.07677		1679.03	0.06789		1732.28	1	1754.15	0	2893.05	0	3422.33	-0.56552
678.195	0.2885	1671.47	0.16797		1827.79	0.0274		501.806	0.52483	1706.82	0.01781		1792.16	0.1479	1683.04	0.62241	2007.53	0.27541			2962.69	0.09001		1668.64	0.04662		1752.3	0	1756.3	0	2917.6	0	3427.04	-0.5937
668.333	0.23619	1661.22	0.11506		1817.55	0.0191		496.937	0.5286	1696.64	0.01197		1812.29	0.12894	1686.16	0.50131	2012.78	0.28913			2972.4	0.10235		1658.39	0.0798		1772.17	0	1758.16	0	2942.58	0	3431.76	-0.54852
658.47	0.24121	1650.81	0.1667		1806.74	0.0171		492.07	0.42742	1686.59	0.01543		1832.54	0.11618	1689	0.40996	2017.65	0.29698			2983.08	0.13026		1647.99	0.13739		1792.16	0	1760.32	0	2967.98	0	3436.49	-0.56084
648.577	0.18502	1640.55	0.25204		1796.07	0.02438		487.209	0.35997	1676.37	0.01491		1852.55	0.11734	1692.15	0.33521	2022.95	0.28647			2992.93	0.1544		1637.73	0.13637		1812.29	0	1762.18	0	2992.93	0	3441.23	-0.55936
638.75	0.15463	1630.15	0.1087		1785.53	0.03203		482.311	0.3321	1665.99	0.00534		1872.31	0.09394	1695.01	0.31241	2027.87	0.22486			3002.84	0.18285		1627.33	0.04303		1832.54	0			3017.38	0	3447.18	-0.55024
628.92	0.12375	1619.89	0.17803		1775.13	0.04929		477.446	0.27478	1656.02	0.00857		1892.49	0.12338	1698.18	0.21345	2032.81	0.23298			3012.82	0.20349		1617.08	0.06296		1852.55	0			3042.24	0	3451.95	-0.56831
619.102	0.17543	1609.77	0.1259		1764.52	0.06847		472.595	0.31344	1645.9	0.01684		1912.39	0.1081	1701.06	0.14362	2037.78	0.14723			3022.87	0.2242		1606.97	0.03336		1872.31	0			3067.51	0	3456.74	-0.57397
609.308	0.18375	1599.52	0.12929		1754.05	0.10941		467.697	0.27244	1635.62	0.01701		1932.7	0.12304	1704.25	0.12433	2042.77	0.12195			3032.99	0.21659		1596.72	0.02761		1892.49	0			3092.25	0	3461.54	-0.59006
599.516	0.18534	1589.42	0.19711		1743.72	0.11011		462.86	0.2806	1625.48	0.02279		1952.69	0.14389	1707.16	0.07122	2047.79	0.114			3042.24	0.20981		1586.62	0.01854		1912.39	0			3117.39	0	3466.35	-0.58706
589.741	0.24412	1579.19	0.06629		1733.2	0.08986		457.962	0.26201	1615.46	0.02309		1972.7	0.16986	1710.08	0.15142	2052.83	0.09629			3052.49	0.19433		1576.39	0.01812		1932.7	0			3141.95	0	3471.18	-0.61315
579.932	0.27673	1569.11	0.00646		1722.81	0.06211		453.09	0.23317	1605.31	0.0275		1992.74	0.20326	1713	0.10402	2057.89	0.06964			3062.8	0.1799		1566.31	0.0253		1952.69	0			3166.9	0	3477.23	-0.57982
570.139	0.31303	1558.91	0.10057		1712.25	0.04637		448.226	0.26393	1595.28	0.02892		2012.78	0.24421	1716.24	0.12718	2062.98	0.05615			3072.24	0.18454		1556.12	0.02289		1972.7	0			3192.24	0	3482.09	-0.59742
560.379	0.32061	1548.61	0.03304		1701.83	0.03915		443.336	0.2958	1585.13	0.03433		2032.81	0.17882	1719.19	0.08082	2067.67	0.05561			3082.69	0.17727		1545.82	0.02975		1992.74	0			3216.96	0	3486.96	-0.62798
550.634	0.37274	1538.7	0.09481		1691.55	0.04142		438.441	0.33402	1575.1	0.03891		2052.83	0.09716	1722.14	0.08517	2072.81	0.0177			3092.25	0.20484		1535.91	0.02231		2012.78	0			3242.07	0	3491.84	-0.69292
540.837	0.31433	1528.44	-0.00187		1681.1	0.0218		433.566	0.35359	1564.96	0.02672		2072.81	0.10029	1725.11	0.05392	2077.97	0.04601			3102.84	0.20311		1525.65	0.07968		2032.81	0			3267.57	0	3496.74	-0.76674
531.12	0.27483	1518.58	0.11242		1670.79	0.01928		428.675	0.33922	1554.94	0.03719		2092.75	0.09554	1728.09	0.07094	2082.73	0.02683			3112.52	0.24432		1515.55	0.08275		2052.83	0			3292.38	0	3501.65	-0.8558
521.335	0.22128	1508.37	-0.03133		1660.32	0.02099		423.792	0.38732	1544.81	0.02915		2113.07	0.08369	1731.08	0.0689	2087.94	0.03939			3122.27	0.31451		1505.58	0.06675		2072.81	0			3316.47	0	3506.58	-0.96812
511.587	0.2051	1498.32	0.04092		1650	0.02109		418.937	0.37396	1534.58	0.03011		2132.89	0.08125	1734.08	0.0937	2092.75	0.04276			3132.08	0.41186		1495.53	0.0421		2092.75	0			3342.04	0.05665	3511.52	-1.12872
501.841	0.19078	1488.41	0.00417		1639.81	0.02054		414.012	0.47251	1524.72	0.02451		2153.08	0.09203	1737.09	0.05851	2098.01	0.03703			3141.95	0.53313		1485.62	0.02529		2113.07	0			3366.87	0	3516.47	-0.93882
492.095	0.15101	1478.19	-0.0188		1629.48	0.02452		409.123	0.41918	1514.52	0.02641		2173.18	0.08133	1740.11	0.03417	2102.86	0.04552			3151.88	0.71239		1475.4	0.02659		2132.89	0			3392.06	0	3521.44	-0.77772
482.326	0.10191	1468.35	0.07851		1619.01	0.02535		404.239	0.47895	1504.46	0.01344		2193.18	0.06708	1743.15	0.06817	2107.73	0.04298			3161.87	0.85582		1465.33	0.01472		2153.08	0			3416.47	0	3526.42	-0.66689
472.581	0.05623	1458.21	-0.07006		1608.69	0.03111		399.335	0.45715	1494.31	0.01161		2213.06	0.06015	1746.19	0.07688	2113.07	0.03236			3171.93	1		1455.41	0.0184		2173.18	0			3441.23	0	3531.41	-0.57857
462.839	0.07034	1448.22	-0.01232		1598.51	0.02994		394.445	0.41774	1484.52	0.02046				1749.24	0.04304	2117.99	0.05539			3182.06	0.97236		1445.42	0.02338		2193.18	0			3466.35	0	3536.42	-0.52625
453.065	0.0962	1438.37	-0.00756		1588.2	0.02361		389.558	0.45449	1474.42	0.01623				1752.3	0.04395	2122.93	0.06183			3192.24	0.974		1435.58	0.03078		2213.06	0			3491.84	0	3541.45	-0.54144
443.306	0.06583	1428.26	0.02102		1578.03	0.03262		384.636	0.36183	1464.23	0.01149						2127.9	0.02493			3202.5	0.99956		1425.66	0.02753						3516.47	0	3546.49	-0.55521
433.551	0.07342	1418.29	0.03856		1567.75	0.03643		379.742	0.37799	1454.2	0.00992						2132.89	0.04354			3211.78	0.86008		1415.69	0.01601						3541.45	0	3551.54	-0.57443
423.793	0.22017	1408.48	0.03781		1557.61	0.03233		374.836	0.25409	1444.3	0.01536										3222.16	0.82047		1405.67	0.03605						3566.78	0	3556.61	-0.5946
413.995	0.17812	1398.61	0.09853		1547.36	0.02225		369.913	0.24793	1434.12	0.01139										3232.61	0.73644		1395.8	0.04486						3591.19	0	3561.69	-0.60302
404.255	0.19584	1388.69	-0.0021		1537.01	0.02836		364.991	0.2365	1424.29	0.00711										3242.07	0.6649		1385.88	0.01928						3615.93	0.06697	3566.78	-0.60249
394.432	0.13075	1378.73	-0.0056		1527.04	0.01991		360.062	0.18395	1414.2	0.00982										3252.64	0.59761		1375.91	0.01711						3641.02	0	3571.89	-0.60273
384.628	0.00534	1368.92	-0.05797		1516.74	0.02218		355.156	0.125	1404.25	0.00555										3262.22	0.53548		1356.25	0.02519						3666.45	0.22878	3577.02	-0.61474
		1359.07	-0.0951		1506.59	0.02363		350.23	0.08613	1394.24	0.01454										3271.85	0.45148		1346.36	0.0287						3690.88	1	3580.87	-0.57652
		1349.19	-0.04442		1496.35	0.02461		345.302	0.111	1384.18	0.00739										3281.55	0.46351		1336.45	0.04973						3715.63	0.50247	3586.02	-0.57681
		1339.28	0.01217		1486.25	0.01181		340.357	0.1399	1374.28	0.01318										3292.38	0.44224		1326.69	0.04112						3740.72	0.24672	3591.19	-0.57225
		1329.52	0.0162		1476.3	0.02341		335.411	0.11254	1364.32	0.01312										3302.19	0.45777		1316.73	0.0353						3766.15	0.09468	3596.37	-0.58989
		1319.56	-0.02126		1466.05	0.02405		330.482	0.09785	1354.33	0.01087										3312.07	0.44722		1306.93	0.04403						3790.49	0	3601.56	-0.60225
		1309.76	-0.0204		1455.95	0.02301		325.533	0.09605	1344.31	0.00714										3322	0.40116		1297.11	0.0463						3816.6	0	3606.78	-0.59672
		1299.95	0.05237		1446	0.02298		320.573	0.02972	1334.44	0.0059										3331.99	0.41619		1287.28	0.05276						3841.59	0	3612	-0.60477
		1290.12	-0.02651		1435.97	0.01819		315.628	0.0495	1324.35	0										3342.04	0.40187		1277.61	0.04818						3865.42	0	3615.93	-0.59355
		1280.45	-0.00445		1425.89	0.01566		310.677	0.04124	1314.43	0.01219										3352.15	0.39181		1267.76	0.06563						3891.06	0	3621.18	-0.70967
		1270.61	-0.02186		1415.75	0.01137		305.716	0.05519	1304.48	0.00938										3362.32	0.3749		1258.08	0.10035						3915.5	0	3626.45	-0.56974
		1260.76	0.02391		1405.76	0.01565		300.747	0.05396	1294.52	0.0116										3371.42	0.37144		1248.23	0.13289						3940.25	0	3631.73	-0.56655
		1251.08	-0.06282		1395.72	0.01304		295.768	0	1284.72	0.01236										3381.71	0.38692		1238.55	0.13104						3965.32	0	3637.03	-0.72121
		1241.25	0.00452		1385.64	0.02011		290.797	0.02415	1274.73	0.00938										3392.06	0.36045		1228.72	0.13793						3990.71	0	3641.02	-0.73874
		1231.58	0.00188		1375.71	0.02172		285.794	0.0423	1264.91	0.00933										3401.32	0.32219		1219.06	0.24402								3646.34	-0.58014
		1221.77	-0.04973		1365.74	0.02113		280.816	0.06704	1254.92	0.00687										3411.79	0.32065		1209.26	0.3076								3651.68	-0.57404
		1212.12	-0.06103		1355.73	0.02078		275.817	0.03325	1244.94	0.00854										3422.33	0.29227		1199.48	0.33987								3655.7	-0.57035
		1202.34	0.000976944		1345.7	0.0228		270.823	0.02591	1235.12	0.01254										3431.76	0.27093		1189.87	0.38191								3661.07	-0.50523
		1192.73	-0.06499		1335.82	0.02306		265.802	0.02593	1225.16	0.00784										3441.23	0.25619		1180.14	0.36292								3666.45	-0.37615
		1182.86	-0.01884		1325.73	0.02848		260.793	0.09648	1215.36	0.01194										3451.95	0.24988		1170.44	0.32984								3671.85	0.04215
		1173.3	-0.00461		1315.8	0.02586		255.797	0.09824	1205.58	0.00907										3461.54	0.24001		1160.63	0.28831								3675.91	0.35799
		1163.5	-0.03335		1305.86	0.02388		250.764	0.00279	1195.52	0.01149										3471.18	0.23124		1151	0.19667								3681.34	0.6518
		1153.86	-0.06223		1295.91	0.02606		245.732	0.10611	1185.78	0.01049										3482.09	0.22679		1141.27	0.17732								3686.78	1
		1144.14	-0.10203		1286.11	0.02189		240.701	0.06233	1175.79	0.01264										3491.84	0.22381		1131.59	0.18527								3690.88	0.945
		1134.45	-0.05094		1276.14	0.01717		345.302	0.111	1165.96	0.00979										3501.65	0.22833		1121.95	0.20435								3696.35	0.77611
		1124.81	0.02758		1266.33	0.02601		340.357	0.1399	1156.18	0.00703										3511.52	0.23937		1112.24	0.12446								3701.84	0.40072
		1115.1	-0.05213		1256.36	0.02186		335.411	0.11254	1146.29	0.01073										3521.44	0.17868		1102.58	0.09774								3705.97	0.3078
		1105.44	0.03187		1246.39	0.03085		330.482	0.09785	1136.59	0.00594										3531.41	0.13563		1092.97	0.08712								3711.48	0.14849
		1095.83	-0.07985		1236.59	0.03111		325.533	0.09605	1126.66	0.01147										3541.45	0.11761		1083.31	0.08759								3715.63	0.0267
		1086.16	-0.02391		1226.65	0.03036		320.573	0.02972	1116.8	0.01081										3551.54	0.09618		1073.71	0.05926								3721.18	-0.08799
		1076.44	-0.04197		1216.88	0.03517		315.628	0.0495	1107.11	0.00833										3561.69	0.08821		1064.06	0.07277								3726.74	-0.16356
		1066.9	-0.05555		1206.97	0.03029		310.677	0.04124	1097.23	0.00877										3571.89	0.08193		1054.37	0.06367								3730.92	-0.20163
		1057.21	-0.05179		1197.23	0.02909		305.716	0.05519	1087.41	0.00665										3580.87	0.06829		1044.75	0.06486								3736.52	-0.26123
		1047.59	-0.01202		1187.38	0.03301		300.747	0.05396	1077.66	0.00563										3591.19	0.06055		1035.1	0.07134								3740.72	-0.3106
		1037.93	-0.01228		1177.41	0.03702		295.768	0	1067.87	0.00592										3601.56	0.05748		1025.53	0.12052								3746.34	-0.36778
		1028.26	-0.03375		1167.62	0.03771		290.797	0.02415	1058.03	0.00859										3612	0.05135		1015.84	0.17767								3750.57	-0.41202
		1018.66	-0.02421		1157.86	0.05302		285.794	0.0423	1048.27	0.01214										3621.18	0.05427		1006.24	0.23331								3756.22	-0.46358
		1009.05	-0.07184		1148.01	0.07118		280.816	0.06704	1038.48	0.0106										3631.73	0.05391		996.624	0.2863								3760.47	-0.51572
		999.432	-0.01205		1138.33	0.10728		275.817	0.03325	1028.78	0.00877										3641.02	0.05395		987.008	0.31936								3766.15	-0.55906
		989.808	-0.02074		1128.44	0.13316		270.823	0.02591	1019.05	0.00793										3651.68	0.06969		977.394	0.31821								3770.42	-0.59596
		980.186	-0.00646		1118.61	0.13722		265.802	0.02593	1009.22	0.00694										3661.07	0.0951		967.788	0.34108								3776.13	-0.61632
		970.478	-0.00743		1108.95	0.14713		260.793	0.09648	999.478	0.01102										3671.85	0.14387		958.194	0.39178								3780.43	-0.61803
		960.967	-0.03985		1099.1	0.15745		255.797	0.09824	989.836	0.01064										3681.34	0.19334		948.53	0.40383								3786.17	-0.63121
		951.293	-0.04314		1089.31	0.13953		250.764	0.00279	980.006	0.00478										3690.88	0.32213		938.979	0.31219								3790.49	-0.65789
		941.731	-0.10076		1079.59	0.13822		245.732	0.10611	970.285	0.00443										3701.84	0.43538		929.285	0.24513								3796.26	-0.66806
		932.11	-0.07558		1069.83	0.14078		240.701	0.06233	960.49	0.00432										3711.48	0.4238		919.713	0.1707								3800.6	-0.66231
		922.524	-0.03372		1060.02	0.11356				950.811	0.01548										3721.18	0.31777		910.098	0.12507								3806.4	-0.67228
		912.894	0.00917		1050.28	0.08879				941.073	0.03358										3730.92	0.26504		900.53	0.09677								3810.76	-0.66435
		903.15	0.03517		1040.52	0.06398				931.37	0.11665										3740.72	0.2067		890.933	0.09035								3816.6	-0.67441
		893.618	0.1509		1030.84	0.05406				921.708	0.35785										3750.57	0.1587		881.316	0.12001								3820.98	-0.66748
		883.986	0.31264		1021.14	0.0496				912.091	0.82781										3760.47	0.11969		871.688	0.15744								3825.38	-0.68161
		874.341	0.42649		1011.32	0.04794				902.363	0.89746										3770.42	0.08688		862.128	0.15132								3831.26	-0.68364
		864.691	0.59324		1001.6	0.04471				892.694	1										3780.43	0.06837		852.497	0.12915								3835.68	-0.68371
		855.115	0.66248		991.879	0.03754				883.011	0.96075										3790.49	0.04211		842.876	0.15923								3841.59	-0.74254
		845.545	0.92232		982.16	0.03948				873.323	0.98076										3800.6	0.03792		833.272	0.17984								3846.04	-0.74175
		835.852	0.77381		972.451	0.049				863.711	0.86443										3810.76	0.02981		823.691	0.2054								3850.49	-0.73635
		826.25	1		962.664	0.06938				854.106	0.89018										3820.98	0.02248		814.075	0.18918								3856.45	-0.73404
		816.613	0.92967		952.991	0.10732				844.446	0.70185										3831.26	0.01337		804.497	0.21915								3860.93	-0.73717
		807.012	0.92434		943.343	0.22472				834.674	0.61418										3841.59	0.01559		794.839	0.25043								3865.42	-0.74493
		797.331	0.81469		933.553	0.61738				825.138	0.5782										3850.49	0.01768		785.235	0.26894								3871.42	-0.75341
		787.703	0.87584		923.887	0.87772				815.508	0.30571										3860.93	0.02104		775.573	0.29263								3875.93	-0.77616
		778.074	0.7365		914.263	0.99811				805.86	0.14972										3871.42	0.02291		765.979	0.20852								3880.46	-0.76341
		768.395	0.67321		904.523	0.79611				796.268	0.08443										3880.46	0.01676		756.347	0.16123								3886.51	-0.78365
		758.791	0.47409		894.839	0.76753				786.675	0.05849										3891.06	0.02058		746.742	0.16777								3891.06	-0.79954
		749.102	0.35513		885.138	0.70714				777.032	0.03484										3900.19	0.02419		737.065	0.13431
		739.396	0.27628		875.427	0.54521				767.468	0.03079										3910.89	0.01618		727.487	0.16735
		729.736	0.19895		865.787	0.4377				757.874	0.02491										3920.12	0.01963		717.809	0.18234
		720.077	0.06202		856.15	0.24751				748.263	0.02299										3930.93	0.0117		708.195	0.19565
		710.431	0.06135		846.453	0.25697				738.752	0.01868										3940.25	0.01657		698.508	0.2122
		700.662	0.01611		836.708	0.26034				729.189	0.01923										3951.18	0.0124		688.856	0.23305
		691.023	0.01914		827.058	0.28005				719.59	0.0182										3960.6	0.01749		679.204	0.28227
		681.335	-0.00357		817.376	0.1851				710.065	0.0273										3970.06	0.00637		669.519	0.30179
		671.656	-0.02356		807.671	0.29167				700.525	0.02609										3981.15	0.01525		650.187	0.38994
		661.954	-0.01254		798.016	0.23411				690.939	0.0152										3990.71	0.01136		640.523	0.42513
		652.244	-0.01531		788.354	0.29633				681.409	0.02382													630.837	0.41356
					778.638	0.48221				671.858	0.01791
					768.993	0.61672				662.384	0.01981
					759.313	0.71554				652.831	0.03023
					749.609	0.78224				643.337	0.02679
					739.998	0.81895				633.834	0.04066
					730.278	0.90473
					720.617	0.77996
					710.972	0.72967
					701.306	0.8208
					691.584	0.81076
					681.912	0.76067
					672.211	0.82295
					662.58	0.8105
					652.86	0.8978
					643.153	0.95932
					633.507	0.98829
					623.783	0.93778
					623.783	0.8841
					623.783	0.83727
					623.783	0.94519
					623.783	0.88137
					623.783	0.97524
					623.783	0.96574
					623.783	1
					623.783	0.97452
					623.783	0.90456
					623.783	0.89267
					623.783	0.94752
					623.783	0.9193
					623.783	0.90948
					623.783	0.97828
					623.783	0.9482
					623.783	0.97888
					623.783	0.99558

## Sheet: Raw_Data NbO3-
Raw data used for Figure 2a
Data in this panel is uncorrected raw data.
First, intensity data is shown. Wavenumber calibration and power correction data is given below, along with the calibration and correction functions used for data processing.
Comment: The [NbO3]- was measured as a depletion spectrum, therefore no fragment intensity was obtained.
Measurement Nr. 1			Measurement Nr. 2
Measured with FELICE			Measured with FELICE
Wavelength / μm	Intensity of [NbO3]- / a.u.		Wavelength / μm	Intensity of [NbO3]- / a.u.
10.526	950.029		5.102	966.62
10.638	940.026		5.128	1022.12
10.753	929.973		5.155	1047.72
10.87	919.963		5.181	866.482
10.989	910.001		5.208	983.266
11.111	900.009		5.236	933.04
11.236	889.996		5.263	1008.28
11.364	879.972		5.291	925.347
11.494	870.019		5.319	871.523
11.628	859.993		5.348	1055.92
11.764	850.051		5.376	977.327
11.905	839.983		5.405	890.47
12.048	830.013		5.435	987.349
12.195	820.008		5.464	991.667
12.346	809.979		5.495	1048.12
12.5	800		5.525	972.995
12.658	790.014		5.555	1093.1
12.82	780.031		5.586	1074.77
12.987	770.001		5.618	1099.05
13.158	759.994		5.65	1093.92
13.333	750.019		5.682	1155.1
13.514	739.973		5.714	1051.8
13.699	729.98		5.747	1107.98
13.889	719.994		5.78	1086.74
14.084	710.026		5.814	982.515
14.286	699.986		5.848	1122.55
14.492	690.036		5.882	1022.33
14.706	679.995		5.917	932.322
14.925	670.017		5.952	976.661
15.151	660.022		5.988	927.507
15.385	649.984		6.024	850.823
15.625	640		6.061	976.327
15.873	630.001		6.098	908.406
16.129	620.001		6.135	955.322
16.393	610.016		6.173	949.718
16.666	600.024		6.211	883.837
16.948	590.04		6.25	1016.91
17.241	580.013		6.289	1087.15
17.544	569.995		6.329	981.246
17.857	560.004		6.37	1059.72
18.181	550.025		6.41	989.099
18.519	539.986		6.452	1107.71
18.867	530.026		6.493	970.337
19.231	519.994		6.536	1152.92
19.608	509.996		6.579	1059.3
20	500		6.622	1110.1
20.408	490.004		6.667	1144.87
20.834	479.985		6.711	1015.63
21.277	469.991		6.757	1228.59
21.739	460.003		6.803	1144.43
22.223	449.984		6.849	1140.21
22.728	439.986		6.897	1100.76
23.256	429.997		6.945	1077.54
23.809	420.009		6.993	1080.6
24.391	409.987		7.042	996.679
24.998	400.032		7.092	1145.72
25.641	390		7.143	1154.07
26.316	379.997		7.194	1245.1
19.231	5616.16		7.246	1316.42
19.608	5818.95		7.299	1228.9
20	6007.95		7.353	1135.9
20.408	6495.38		7.407	1131.75
20.834	7125.41		7.463	1198.34
21.277	7745.51		7.519	1199.93
21.739	7580.5		7.576	1079.19
22.223	7288.33		7.634	1217.39
22.728	7689.09		7.692	1180.45
23.256	7628.41		7.752	1215.24
23.809	6169.59		7.813	1135.43
24.391	6645.32		7.874	1301.79
24.998	6575.43		7.937	1175.3
25.641	7248.62		8	1182.93
26.316	8488.46		8.065	1286.74
27.025	9354.64		8.13	1313.98
27.778	8647.53		8.197	1192.98
28.573	9127.36		8.264	1330.3
29.411	9162.14		8.334	1237.85
29.411	9642.4		8.403	1212.48
			8.475	1274.21
Data used for wavenumber calibration:			8.547	1340.07
Set wavenumber / cm-1	Measured wavenumber / cm-1		8.621	1435.89
1020	1029.65		8.696	1322.69
1000	1007.15		8.772	1162.56
990	995.322		8.85	1332.72
960	964.227		8.929	1159.11
920	921.914		9.009	1404.81
880	880.204		9.091	1280.48
820	818.934		9.175	1324.14
760	757.633		9.259	1359.07
710	708.215		9.346	1353.93
660	658.545		9.434	1267.03
630	629.05		9.524	1270.68
600	599.377		9.616	1322.44
570	569.801		9.709	1303.83
510	511.509		9.804	1421.09
460	463.049		9.901	1282.56
400	404.122		10	1305.49
340	345.375		10.101	1276.05
			10.205	1281.29
Determined function for wavelnumber calibration: wavenumber_calibrated = A + B*wavenumber_uncalibrated +C*wavenumber_uncalibrated^2 +D*wavenumber_uncalibrated^3			10.309	1360.4
			10.417	1371.76
			10.526	1523.63
			10.638	1460.56
			10.752	1358.83
With			10.869	1261.76
A =	-2.59429		10.99	1207.39
B =	1.07758		11.111	984.397
C =	-0.000207005		11.236	739.339
D =	1.3917e-07		11.364	605.001
			11.495	450.728
Data used to determine power in the laser cavity:			11.628	399.764
Uncalibrated wavenumber / cm-1	Outcoupled power / mJ		11.764	252.762
1039.93	0.00019		11.905	330.654
939.938	0.00245		12.048	222.495
839.913	0.00459		12.195	253.523
739.919	0.0052		12.345	257.556
639.918	0.00499		12.5	314.55
539.928	0.00375		12.658	284.491
439.928	0.00259		12.82	365.781
339.928	0.00109		12.987	411.424
339.928	0.00109		13.157	585.389
1039.93	0.00018		13.333	723.298
939.938	0.00159		13.514	832.738
839.983	0.00369		13.699	955.079
739.973	0.00439		13.889	1210.26
639.959	0.00442		14.084	1215.33
539.928	0.00341		14.287	1315.02
439.909	0.00238		14.493	1311.77
339.916	0.00085		14.706	1365.36
339.916	0.00083		14.925	1413.94
			15.151	1391.73
Power in the laser cavity at given uncalibrated wavenumber x is calculated with:			15.384	1397.63
			12.048	222.495
(-0.00609+0.0000209983*x+0.00000000546288*x^2-0.0000000000192623*x^3)*1000/(8.6E-6*x)			12.195	253.523
			12.345	257.556
			12.5	314.55
			12.658	284.491
For power correction, the yield is divided by the power in the laser cavity.			12.82	365.781
			12.987	411.424
			13.157	585.389
			13.333	723.298
			13.514	832.738
			13.699	955.079
			13.889	1210.26
			14.084	1215.33
			14.287	1315.02
			14.493	1311.77
			14.706	1365.36
			14.925	1413.94
			15.151	1391.73
			15.384	1397.63
			15.625	1304.38
			15.873	1514.92
			15.873	1379.92
			Data used for wavenumber calibration:
			Set wavenumber / cm-1	Measured wavenumber / cm-1
			2130	2149.61
			2110	2124.04
			2070	2079.87
			2030	2036.66
			1960	1955.03
			1910	1902.23
			1870	1859.77
			1770	1755
			1620	1601.28
			1510	1489.65
			1450	1429.8
			1310	1290.32
			1240	1221
			1170	1152.74
			1100	1084.83
			1020	1007.66
			950	942.951
			870	866.551
			800	796.813
			730	729.341
			630	632.951
			Determined function for wavelnumber calibration: wavenumber_calibrated = A + B*wavenumber_uncalibrated +C*wavenumber_uncalibrated^2 +D*wavenumber_uncalibrated^3
			With
			A =	-5.56072
			B =	1.06966
			C =	-0.00011562
			D =	4.13286e-08
			Data used to determine power in the laser cavity:
			Uncalibrated wavenumber / cm-1	Outcoupled power / mJ
			2129.93	0.00018
			2030.04	0.00187
			1930.13	0.00468
			1830.16	0.00773
			1730.1	0.00813
			1629.99	0.01092
			1529.99	0.00895
			1430	0.01255
			1329.96	0.01361
			1230.01	0.0137
			1129.94	0.01245
			1029.97	0.01112
			929.973	0.01034
			829.944	0.00879
			729.927	0.00679
			629.921	0.00581
			629.921	0.00584
			2129.93	0.00019
			2030.04	0.00211
			1930.13	0.00456
			1830.16	0.007
			1730.1	0.00714
			1630.26	0.00906
			1530.22	0.00719
			1430.21	0.0096
			1330.14	0.01056
			1230.16	0.00978
			1130.2	0.00871
			1030.18	0.00805
			930.146	0.00771
			830.151	0.00687
			730.14	0.00631
			630.159	0.00562
			630.159	0.00578
			Power in the laser cavity at given uncalibrated wavenumber x is calculated with:
			(-0.00734+0.0000243073*x-0.00000000477803*x^2-0.0000000000023701*x^3)*1000/(8.6E-6*x)
			For power correction, the yield is divided by the power in the laser cavity.

## Sheet: Raw_Data NbO2(OH)2-
Raw data used for Figure 3a (Measurement Nr. 3) and 3b (Measurement Nr. 4 and 5)
Data in this panel is uncorrected raw data.
First, intensity data is shown. Wavenumber calibration and power correction data is given below, along with the calibration and correction functions used for data processing.
Measurement Nr. 3				Measurement Nr. 4				Measurement Nr. 5
Measured with FELICE				Measured with FELICE				Measured with FELICE
Wavelength / μm	Intensity of [NbO3]- / a.u.	Intensity of [NbO2(OH)2]- / a.u.		Wavelength / μm	Intensity of [NbO3]- / a.u.	Intensity of [NbO2(OH)2]- / a.u.		Wavelength / μm	Intensity of [NbO3]- / a.u.	Intensity of [NbO2(OH)2]- / a.u.
4.762	84.3389	1816.93		15.748	336.476	509.475		5.025	124.245	2865.38
4.785	190.016	2813.69		15.873	481.896	501.942		5.05	156.637	2875.08
4.808	130.822	2871.83		16	689.238	530.881		5.076	153.672	3136.18
4.831	191.569	2791.72		16.129	869.996	447.508		5.102	147.275	2969.6
4.854	161.622	3100.32		16.26	1077.56	340.049		5.128	157.663	3125.84
4.878	185.692	2798.48		16.393	1427.01	235.844		5.155	157.742	3175
4.902	178.889	2869.9		16.529	1497.44	138.62		5.181	155.692	3060.37
4.926	227.466	3050.38		16.667	1660.14	87.2802		5.208	151.57	2857.8
4.95	189.184	2952.34		16.807	1531.46	63.7579		5.236	171.053	2693.12
4.975	159.716	2765.75		16.949	1811.2	72.6535		5.263	128.666	2776.12
5	159.029	2636.6		17.094	1688.78	52.8282		5.291	192.551	2590.48
5.025	159.878	2613.16		17.242	1696.01	56.7198		5.319	107.948	2652.34
5.05	141.243	2909.03		17.391	1649.51	59.3759		5.348	127.655	2837.98
5.076	171.845	2834.93		17.544	1706.93	49.8609		5.376	138.112	2811.23
5.102	184.219	2754.85		17.7	1729	86.1934		5.405	212.649	2527.53
5.128	161.864	2595.71		17.857	1965.85	76.5348		5.435	201.406	2477.74
5.155	157.196	2402.91		18.018	1702.93	66.1011		5.465	279.506	2741.1
5.181	167.811	2248.02		18.182	1798	70.7696		5.494	166.369	2581.44
5.208	159.155	2220.74		18.349	1708.35	63.1941		5.525	167.893	2572.92
5.236	170.952	2513.01		18.518	1525.35	55.9346		5.556	186.144	2508.85
5.263	149.626	2213.57		18.692	1620.63	110.91		5.587	246.866	2724.85
5.291	169.273	2500		18.868	1674.54	74.9637		5.618	146.876	2851.55
5.319	214.664	2745.35		19.048	1504.88	84.4457		5.65	118.009	2927.43
5.348	142.197	2690.67		19.231	1466.29	72.6704		5.682	198.94	2882.65
5.376	146.112	2795.92		19.417	1486.25	92.5368		5.714	234.495	3103.83
5.405	186.668	2494.34		19.608	1124.9	148.888		5.747	245.91	2751.65
5.435	118.623	2359.17		19.802	1175.52	146.37		5.78	197.502	3070.14
5.465	275.846	2157.49		20	1007.59	158.176		5.814	215.098	3081.62
5.494	256.881	2481.15		20.202	1001.43	156.112		5.848	187.562	3170.91
5.525	250.527	2543.92		20.408	934.796	225.017		5.882	203.906	3048.16
5.556	304.876	2469.24		20.618	942.727	310.053		5.917	209.146	3137.02
5.587	336.636	2224.98		20.834	823.89	312.067		5.953	153.008	3259.57
5.618	400.127	1851.55		21.053	661.344	336.665		5.988	173.413	3193.24
5.65	583.845	1979.82		21.276	691.151	292.949		6.024	233.588	3175.97
5.682	765.651	1592.96		21.506	702.444	370.25		6.061	192.289	2567.32
5.714	894.654	1814.99		21.738	721.725	369.521		6.098	217.736	2424.11
5.747	789.6	1948.59		21.978	667.637	381.423		6.135	237.425	2586.6
5.78	619.13	2158.2		22.222	713.594	482.71		6.173	276.932	2653.33
5.814	521.025	2326.75		22.471	514.309	299.764		6.211	308.071	2810.78
5.848	514.556	2616.13		22.727	790.88	399.922		6.25	318.482	2529.6
5.882	528.428	2532.97		22.989	652.814	281.322		6.289	394.569	2805.05
5.917	355.262	2739.29		23.256	749.528	302.271		6.329	309.065	2859
5.952	346.246	2869.49		23.53	815.963	358.559		6.369	395.843	2830.59
5.988	348.543	2707.29		23.81	703.205	257.496		6.41	371.362	3146.83
6.024	359.951	2763.4		24.095	622.407	247.188		6.452	332.467	2715.78
6.06	363.46	2816.63		24.391	895.69	248.068		6.493	319.051	2981.85
6.097	393.596	2673.26		24.692	752.62	263.48		6.536	342.242	2999.79
6.135	425.612	2796.34		25	899.172	259.435		6.579	225.734	2990.18
6.173	488.496	2721.23		25.317	765.957	247.615		6.623	211.733	3000.64
6.211	450.379	2564.32		25.641	723.707	280.164		6.666	267.714	2705.87
6.25	424.041	2865.15		25.973	776.679	271.855		6.711	241.887	2802.69
6.289	463.935	2425.87		26.316	629.937	323.113		6.757	217.352	3026.84
6.329	520.911	2464.94		26.666	748.082	372.731		6.803	197.614	2938.56
6.369	507.077	2628.2		27.026	473.538	408.056		6.849	260.308	3037.89
6.41	412.681	2829.8		27.397	490.212	447.679		6.897	202.651	2774.56
6.452	447.052	2535.82		27.778	390.025	387.058		6.944	165.647	2799.77
6.493	336.502	2464.91		28.17	389.661	517.345		6.993	197.814	2880.13
6.536	351.283	2368.88		28.571	266.941	513.883		7.042	157.757	2898.52
6.579	370.639	2371.54		28.985	177.354	459.843		7.092	249.685	2896.41
6.623	362.75	2237.58		29.411	261.372	578.565		7.143	202.183	3294.24
6.667	278.685	2776.4		29.851	300.467	568.516		7.194	255.677	3099.69
6.711	384.312	2434.21		30.304	227.939	523.685		7.246	232.916	2811.94
6.757	447.875	2764.44		30.769	205.394	532.657		7.299	211.476	2818.86
6.803	414.629	2632.77		31.25	187.219	502.793		7.353	170.093	2759.87
6.849	436.858	2763.32		31.747	120.647	567.779		7.407	176.131	3073.39
6.896	383.073	2852.72		32.258	147.499	585.484		7.463	99.9632	2804.34
6.944	359.381	2946.71		32.786	136.962	592.336		7.519	210.973	2576.73
6.993	309.341	3067.43		33.332	163.926	641.067		7.576	198.669	2782.76
7.042	380.094	3094.3		33.897	154.806	621.045		7.634	223.029	2771.6
7.092	311.242	2831.03		34.482	128.157	853.272		7.692	224.783	2678.88
7.143	422.668	2874.47		35.086	113.522	596.514		7.752	186.369	2573.4
7.194	429.759	2752.71		35.715	130.54	597.045		7.812	212.256	2925.86
7.246	449.408	2927.65		36.363	148.607	579.642		7.874	185.019	2939.34
7.299	400.998	2635.83		37.037	146.165	731.478		7.937	187.396	2678.04
7.353	431.604	2637.53		37.735	117.659	627.953		8	235.795	2714.35
7.407	433.202	2616.54		38.463	111.718	600.001		8.065	183.112	2707.63
7.463	444.932	2265.61		39.217	147.409	516.103		8.13	219.63	2579.22
7.519	403.187	2213.41		39.998	136.162	478.632		8.196	213.886	2916.81
7.576	341.22	1988.39		40.816	110.473	718.647		8.265	239.687	2854.17
7.634	407.396	2210.22		41.667	149.238	514.602		8.333	233.749	2922.21
7.692	367.759	2279.7		42.553	119.958	522.771		8.404	242.428	2703.07
7.752	378.192	2789.42		28.985	177.354	459.843		8.475	227.056	2928.36
7.812	481.597	2598.58		29.411	261.372	578.565		8.547	195.817	2978.74
7.874	409.986	2528.2		29.851	300.467	568.516		8.621	220.519	2680.67
7.937	473.912	2211.57		30.304	227.939	523.685		8.695	164.797	2686.22
8	484.84	2242.02		30.769	205.394	532.657		8.772	200.097	2322.62
8.065	530.004	2497.91		31.25	187.219	502.793		8.85	212.536	2547.03
8.13	535.21	2217.91		31.747	120.647	567.779		8.928	195.114	2691.66
8.197	561.282	2641.93		32.258	147.499	585.484		9.009	207.549	2780.34
8.264	491.173	2389.01		32.786	136.962	592.336		9.091	185.507	2842.6
8.333	551.802	2406.51		33.332	163.926	641.067		9.174	172.887	2845.06
8.404	555.705	2187.91		33.897	154.806	621.045		9.259	184.377	2963.4
8.475	572.408	2214.73		34.482	128.157	853.272		9.346	204.027	2735.49
8.547	735.299	2058.74		35.086	113.522	596.514		9.434	232.252	2542.68
8.621	886.45	1830.03		35.715	130.54	597.045		9.524	210.285	2495.06
8.695	1248.11	1613.12		36.363	148.607	579.642		9.615	197.681	2605.49
8.772	1554.33	1530.47		37.037	146.165	731.478		9.708	164.684	2284.71
8.85	1477.08	1397.78		37.735	117.659	627.953		9.804	160.369	2372.91
8.928	1648.26	1420.93		38.463	111.718	600.001		9.901	210.367	2419.98
9.009	1804.04	1417.45		39.217	147.409	516.103		9.999	237.827	2788.43
9.091	1558.6	1442.82		39.998	136.162	478.632		10.101	169.886	2943.29
9.174	1340.38	1256.88		40.816	110.473	718.647		10.204	174.144	3102.6
9.259	1502.93	1376.41		41.667	149.238	514.602		10.31	167.466	3010.03
9.346	1395.98	1684.4		42.553	119.958	522.771		10.417	293.934	2690.15
9.434	1136.18	1837.74						10.527	458.561	2266.46
9.524	794.958	1840.59						10.639	1256.9	1697.98
9.615	714.053	1964.82		Data used for wavenumber calibration:				10.753	2830.32	690.764
9.708	577.758	1732.35		Set wavenumber / cm-1	Measured wavenumber / cm-1			10.869	4195.23	103.72
9.804	580.544	1801.64		1060	1073.88			10.989	4218.97	75.8292
9.901	598.778	1988.93		1030	1040.58			11.111	4228.17	47.7519
10	533.568	2085.17		1010	1017.29			11.236	3778.79	50.9738
				980	985.125			11.364	3729.31	46.0406
Data used for wavenumber calibration:				959	964.413			11.494	3298.91	69.1716
Set wavenumber / cm-1	Measured wavenumber / cm-1			940	942.951			11.627	2654.86	49.7235
2070	2087.68			890	890.155			11.764	1254.65	55.937
2000	2012.07			850	849.113			11.906	975.995	65.9614
1900	1901.14			820	817.595			12.048	1031.03	83.1663
1780	1776.2			780	778.089			12.195	1214.23	405.239
1720	1712.33			660	658.762			12.346	1103.71	1100.67
1310	1295.34			620	618.888			12.5	801.835	1602.27
1260	1246.88			560	560.412			12.658	633.994	1877.24
1170	1157.41			520	521.268			12.821	398.629	1940.25
1060	1050.42			490	491.425			12.987	399.472	2175.11
990	982.318			430	433.67			13.158	344.208	2245.64
669.9	672.948			400	404.106			13.334	307.756	2149.97
619.96	623.053			340	345.519			13.513	278.449	2289.43
								13.698	250.286	2023.22
Determined function for wavelnumber calibration: wavenumber_calibrated = A + B*wavenumber_uncalibrated +C*wavenumber_uncalibrated^2 +D*wavenumber_uncalibrated^3				Determined function for wavelnumber calibration: wavenumber_calibrated = A + B*wavenumber_uncalibrated +C*wavenumber_uncalibrated^2 +D*wavenumber_uncalibrated^3				13.889	220.208	1863.09
								14.084	365.649	2272.95
								14.285	359.442	2333.81
								14.493	243.061	2372.49
								14.706	300.141	2126.41
With				With				14.926	239.595	2117.58
A =	12.3969			A =	-4.94767			15.151	264.293	2188.71
B =	1.01388			B =	1.09159			15.385	316.406	1899.51
C =	-6.15142e-05			C =	-0.000233111			15.625	315.594	2113.12
D =	2.71166e-08			D =	1.53888e-07			15.873	439.542	2089.17
								15.873	439.542	2089.17
Data used to determine power in the laser cavity:				Data used to determine power in the laser cavity:
Uncalibrated wavenumber / cm-1	Outcoupled power / mJ			Uncalibrated wavenumber / cm-1	Outcoupled power / mJ			Data used for wavenumber calibration:
2119.99	0.0002			750.019	0.00013			Set wavenumber / cm-1	Measured wavenumber / cm-1
2019.79	0.0031			700.035	0.00088			1629.99	1615.51
1919.75	0.00583			650.026	0.00123			1390.05	1373.63
1819.84	0.00872			600.024	0.00112			1350.07	1335.11
1719.69	0.00825			550.025	0.00117			1250.07	1235.03
1619.7	0.01047			500.025	0.00109			1200.05	1185.54
1519.76	0.00809			450.025	0.00101			1139.99	1127.27
1419.85	0.01007			400.032	0.00069			1069.98	1058.65
1319.78	0.0105			350.042	0.00047			1010	999.001
1219.81	0.01015			300.039	0.00025			949.938	939.408
1119.82	0.00922			250.038	0.00014			900.009	893.416
1019.78	0.00834			250.038	0.00019			839.913	835.701
919.709	0.00749			750.019	0.00022			770.001	766.989
819.739	0.00623			700.035	0.00084
719.735	0.00504			650.026	0.00123			Determined function for wavelnumber calibration: wavenumber_calibrated = A + B*wavenumber_uncalibrated +C*wavenumber_uncalibrated^2 +D*wavenumber_uncalibrated^3
619.732	0.0039			600.024	0.00131
2119.99	0.00089			550.025	0.00116
2095.12	0.00283			500.025	0.0013
2069.96	0.00392			450.025	0.00097
2044.99	0.00502			400.032	0.00086			With
2020.2	0.00493			350.042	0.00057			A =	48.4813
1995.21	0.00591			300.039	0.00039			B =	0.90792
1970.06	0.00642			250.038	0.0002			C =	3.42297e-05
1945.15	0.0073			250.038	0.00019			D =	-8.92137e-10
1920.12	0.0086
								Data used to determine power in the laser cavity:
Power in the laser cavity at given uncalibrated wavenumber x is calculated with:				Power in the laser cavity at given uncalibrated wavenumber x is calculated with:				Uncalibrated wavenumber / cm-1	Outcoupled power / mJ
(0.00262-0.00000670737*x+0.0000000199779*x^2-0.00000000000800922*x^3)*1000/(8.6E-6*x)				(0.00187-0.0000181624*x+0.0000000578713*x^2-0.0000000000487531*x^3)*1000/(8.6E-6*x)				2020.2	0.00022
								1920.12	0.00026
For power correction, the yield is divided by the power in the laser cavity.				For power correction, the yield is divided by the power in the laser cavity.				1820.17	0.00122
								1720.28	0.00144
								1620.22	0.00216
								1520.22	0.00193
								1420.25	0.0021
								1320.31	0.00229
								1220.26	0.0023
								1120.32	0.00184
								1020.3	0.00184
								920.302	0.0021
								820.345	0.00191
								720.357	0.00135
								620.386	0.00104
								2020.2	0.00019
								1920.12	0.00036
								1820.17	0.00131
								1720.28	0.00163
								1620.22	0.00241
								1520.22	0.00202
								1420.25	0.00242
								1320.31	0.00251
								1220.26	0.00274
								1120.32	0.00235
								1020.3	0.00244
								920.302	0.00238
								820.277	0.00205
								720.254	0.00164
								620.27	0.00118
								Power in the laser cavity at given uncalibrated wavenumber x is calculated with:
								(-0.00192+0.00000604516*x-0.00000000133194*x^2-0.000000000000582256*x^3)*1000/(8.6E-6*x)
								For power correction, the yield is divided by the power in the laser cavity.

## Sheet: Raw_Data NbO2(OH)2(H2O)-
Raw data used for Figure 4a
Data in this panel is uncorrected raw data.
Intensity data is shown, along with the measured power. The function used for wavenumber calibration is shown below the data.
Measurement Nr. 6						Measurement Nr. 7						Measurement Nr. 8						Measurement Nr. 9						Measurement Nr. 10
Measured with EKSPLA-OPO						Measured with EKSPLA-OPO						Measured with EKSPLA-OPO						Measured with EKSPLA-OPO						Measured with EKSPLA-OPO
Wavelength / nm	Intensity of [NbO2(OH)2]- / a.u.	Intensity of [NbO2(OH)2]-(H2O) / a.u.	Noise / a.u.	Power / mW		Wavelength / nm	Intensity of [NbO2(OH)2]- / a.u.	Intensity of [NbO2(OH)2]-(H2O) / a.u.	Noise / a.u.	Power / mW		Wavelength / nm	Intensity of [NbO2(OH)2]- / a.u.	Intensity of [NbO2(OH)2]-(H2O) / a.u.	Noise / a.u.	Power / mW		Wavelength / nm	Intensity of [NbO2(OH)2]- / a.u.	Intensity of [NbO2(OH)2]-(H2O) / a.u.	Noise / a.u.	Power / mW		Wavelength / nm	Intensity of [NbO2(OH)2]- / a.u.	Intensity of [NbO2(OH)2]-(H2O) / a.u.	Noise / a.u.	Power / mW
8000	0.30534	0.69466	0.00396	11.925		6250	0.35363	0.64637	0.03133	13.189		5348	0.30649	0.69351	0.01604	15.781		4444	0.09699	0.90301	0.02442	3.566		3704	0.10092	0.89909	0.03413	11.164
7874	0.30272	0.69728	0.00422	12.447		6238	0.36125	0.63875	0.02075	13.522		5333	0.30158	0.69842	0.01565	16.164		4396	0.10429	0.89571	0.02342	4.029		3690	0.10242	0.89758	0.03234	11.564
7752	0.30469	0.69531	0.00438	12.218		6227	0.35871	0.64129	0.02523	13.512		5319	0.30185	0.69815	0.0163	16.809		4348	0.10679	0.89321	0.02188	4.166		3676	0.10398	0.89602	0.03158	11.219
7634	0.30845	0.69155	0.0043	11.654		6215	0.35256	0.64744	0.01859	13.401		5305	0.30612	0.69388	0.01759	16.308		4301	0.10104	0.89896	0.02376	3.842		3663	0.10611	0.8939	0.02974	11.261
7519	0.31279	0.68721	0.00396	11.788		6203	0.35743	0.64257	0.02483	12.296		5291	0.30463	0.69537	0.01842	16.27		4255	0.10357	0.89643	0.02384	3.949		3650	0.10361	0.89639	0.03278	11.256
7407	0.31237	0.68763	0.00443	11.977		6192	0.36263	0.63737	0.02384	10.554		5277	0.30164	0.69836	0.01912	16.45		4211	0.10812	0.89188	0.02514	4.48		3636	0.10848	0.89152	0.02959	11.459
7299	0.31583	0.68417	0.00414	12.274		6180	0.3553	0.6447	0.02785	11.383		5263	0.29354	0.70646	0.02156	16.529		4167	0.11084	0.88916	0.02476	5.925		3623	0.10314	0.89686	0.03212	11.806
7194	0.3205	0.6795	0.00429	12.752		6169	0.36183	0.63817	0.01926	10.643		5249	0.29823	0.70177	0.02345	16.761		4124	0.10939	0.89061	0.02408	6.597		3610	0.1186	0.8814	0.02868	11.629
7092	0.32753	0.67247	0.00387	13.727		6158	0.3617	0.6383	0.02277	10.67		5236	0.2974	0.7026	0.0237	16.509		4082	0.10422	0.89578	0.02339	7.652		3597	0.11046	0.88954	0.03285	12.278
6993	0.32888	0.67112	0.00399	13.211		6146	0.37207	0.62793	0.0208	11.668		5222	0.30522	0.69478	0.02501	16.337		4040	0.11442	0.88558	0.02494	7.829		3584	0.11831	0.88169	0.03075	11.996
6897	0.32088	0.67912	0.00391	12.96		6135	0.38028	0.61972	0.02235	11.869		5208	0.30034	0.69966	0.02648	16.445		4000	0.11415	0.88585	0.02463	8.356		3571	0.10852	0.89148	0.03278	12.457
6803	0.31031	0.68969	0.00371	11.534		6124	0.37242	0.62758	0.02013	10.274		5195	0.29872	0.70128	0.02824	16.842		3960	0.11408	0.88592	0.02308	9.207		3559	0.12315	0.87686	0.03769	13.318
6711	0.31164	0.68836	0.00389	12.344		6112	0.37464	0.62536	0.0197	9.586		5181	0.29997	0.70003	0.02908	17.359		3922	0.11515	0.88485	0.02448	9.405		3546	0.11323	0.88677	0.03174	13.263
6623	0.31436	0.68564	0.00386	11.492		6101	0.38882	0.61118	0.01741	11.733		5168	0.31856	0.68144	0.02948	17.386		3883	0.11189	0.88811	0.02501	9.617		3534	0.11975	0.88025	0.03405	12.932
6536	0.3166	0.6834	0.00396	11.951		6090	0.3932	0.6068	0.01844	12.024		5155	0.3257	0.6743	0.03427	17.23		3846	0.1144	0.8856	0.0224	9.844		3521	0.12844	0.87156	0.02965	13.841
6452	0.31863	0.68137	0.00407	12.799		6079	0.39775	0.60225	0.01784	9.509		5141	0.32078	0.67922	0.03575	17.829		3810	0.11372	0.88628	0.02423	9.952		3509	0.13575	0.86425	0.02994	14.386
6369	0.32018	0.67982	0.00398	13.682		6068	0.40232	0.59768	0.01905	9.337		5128	0.31137	0.68863	0.03587	17.93		3774	0.11053	0.88947	0.026	10.536		3497	0.12654	0.87346	0.03194	14.095
6289	0.31921	0.68079	0.00404	15.298		6057	0.40311	0.59689	0.01918	7.667		5115	0.32759	0.67241	0.04983	18.267		3738	0.11616	0.88384	0.02581	11.592		3484	0.13471	0.86529	0.02984	14.443
6211	0.31953	0.68047	0.00427	13.668		6046	0.43196	0.56804	0.01805	9.564		5102	0.31977	0.68022	0.0662	18.173								3472	0.13108	0.86892	0.02757	15.275
6135	0.34091	0.65909	0.00442	13.218		6035	0.46572	0.53428	0.02055	12.05		5089	0.32868	0.67132	0.07098	18.018		Used function for wavenumber calibration:						3460	0.1321	0.8679	0.0316	14.821
6061	0.39163	0.60838	0.00452	9.619		6024	0.47551	0.52449	0.01767	11.825		5076	0.3484	0.6516	0.071	18.252		wavnumber_calibrated = wavenumber_uncalibrated*0.99808-1.61208						3448	0.13581	0.8642	0.0299	15.061
5988	0.49251	0.50749	0.00412	12.706		6013	0.48635	0.51365	0.02193	12.777		5063	0.35086	0.64914	0.00382	18.732								3436	0.13833	0.86167	0.03109	15.128
5917	0.37458	0.62542	0.00446	13.892		6002	0.47443	0.52557	0.01721	11.152		5051	0.33836	0.66165	0.00475	18.096								3425	0.13537	0.86463	0.03026	15.539
5848	0.32884	0.67116	0.00451	14.001		5992	0.47083	0.52917	0.01731	10.772		5038	0.34204	0.65796	0.00436	17.931								3413	0.15202	0.84798	0.03031	15.763
5780	0.31615	0.68385	0.00482	12.832		5981	0.45636	0.54364	0.01803	10.729		5025	0.34619	0.65381	0.00533	18.514								3401	0.14666	0.85333	0.02894	16.869
5714	0.31229	0.68771	0.00493	13.194		5970	0.45199	0.54801	0.02066	11.397		5013	0.35004	0.64996	0.00747	18.55								3390	0.15427	0.84574	0.03083	16.48
5650	0.31807	0.68193	0.0051	12.781		5959	0.44176	0.55824	0.02187	11.361		5000	0.36826	0.63174	0.01005	18.835								3378	0.16822	0.83178	0.02846	16.003
5587	0.31891	0.68109	0.00525	14.361		5949	0.4167	0.5833	0.02086	9.52		4988	0.36911	0.63089	0.01037	19.088								3367	0.18255	0.81745	0.02618	16.571
5525	0.31575	0.68425	0.00546	15.184		5938	0.40492	0.59508	0.01954	9.834		4975	0.37085	0.62915	0.01227	18.657								3356	0.19433	0.80567	0.02676	16.72
5464	0.31268	0.68732	0.00534	15.467		5928	0.40377	0.59623	0.02069	11.791		4963	0.37437	0.62563	0.01288	19.103								3344	0.21819	0.78181	0.0259	16.629
5405	0.31358	0.68642	0.00574	15.715		5917	0.39338	0.60662	0.01793	11.857		4950	0.37185	0.62815	0.01309	19.106								3333	0.24015	0.75985	0.02915	16.823
5348	0.30704	0.69296	0.00583	15.997		5907	0.38295	0.61705	0.02011	10.006		4938	0.35727	0.64273	0.02297	19.263								3322	0.26959	0.73041	0.0308	17.475
5291	0.31604	0.68396	0.00576	15.989		5896	0.3679	0.6321	0.02286	9.024		4926	0.35967	0.64033	0.02568	19.391								3311	0.28603	0.71397	0.0279	17.396
5236	0.31295	0.68705	0.00619	16.75		5886	0.35973	0.64027	0.01874	8.963		4914	0.33769	0.66231	0.02902	19.277								3300	0.3024	0.6976	0.02605	17.355
5181	0.31939	0.68061	0.00637	17.469		5875	0.36011	0.63989	0.01825	10.594		4902	0.33114	0.66886	0.02749	19.252								3289	0.29826	0.70174	0.02638	17.551
5128	0.32596	0.67404	0.00683	17.361		5865	0.35378	0.64623	0.02663	11.605		4890	0.33006	0.66994	0.02757	19.893								3279	0.29591	0.70409	0.0285	17.877
5076	0.33718	0.66282	0.00682	18.264		5855	0.3688	0.6312	0.02183	13.19		4878	0.32505	0.67495	0.02941	19.703								3268	0.28426	0.71574	0.02711	18.023
5025	0.34756	0.65244	0.00668	18.056		5845	0.35875	0.64125	0.02322	11.645		4866	0.3179	0.6821	0.02899	19.714								3257	0.27237	0.72763	0.02704	18.083
4975	0.36488	0.63512	0.00771	18.99		5834	0.35901	0.64099	0.01851	9.685		4854	0.31413	0.68587	0.03327	19.566								3247	0.27779	0.72221	0.02747	18.241
4926	0.3442	0.6558	0.00788	19.488		5824	0.3542	0.6458	0.01994	10.633		4843	0.31427	0.68573	0.03694	19.925								3236	0.2786	0.7214	0.0288	19.085
4878	0.31569	0.68431	0.00954	20.114		5814	0.3574	0.6426	0.01745	12.995		4831	0.30394	0.69606	0.02849	20.588								3226	0.29544	0.70456	0.02637	18.261
4831	0.31673	0.68327	0.00936	20.036		5804	0.35296	0.64704	0.01558	14.161		4819	0.31183	0.68817	0.03388	20.247								3215	0.2952	0.7048	0.02723	18.392
4785	0.316	0.684	0.0091	20.629		5794	0.35601	0.64399	0.01698	14.084		4808	0.30649	0.69351	0.03094	20.397								3205	0.33254	0.66746	0.02731	18.661
4739	0.31183	0.68817	0.00884	20.94		5784	0.35413	0.64587	0.01595	12.388		4796	0.31004	0.68996	0.03562	20.372								3195	0.39188	0.60812	0.02443	18.977
4695	0.31145	0.68856	0.01068	21.317		5774	0.35538	0.64462	0.01647	10.142		4785	0.31129	0.68871	0.03107	20.87								3185	0.45336	0.54665	0.0242	18.407
4651	0.31646	0.68354	0.01015	21.676		5764	0.35122	0.64878	0.01696	10.763		4773	0.30963	0.69037	0.03639	20.877								3175	0.53595	0.46405	0.02527	18.87
4608	0.31245	0.68755	0.0104	21.943		5754	0.34829	0.65171	0.01691	11.885		4762	0.31206	0.68794	0.03806	20.839								3165	0.6284	0.3716	0.02269	18.841
4566	0.30662	0.69338	0.01084	22.079		5744	0.35341	0.64659	0.0151	11.713		4751	0.31153	0.68847	0.03701	21.165								3155	0.69626	0.30374	0.02131	19.249
4525	0.30396	0.69603	0.01088	22.334		5734	0.35508	0.64492	0.01557	12.058		4739	0.30819	0.69181	0.03383	20.688								3145	0.73223	0.26777	0.02179	18.381
						5724	0.34953	0.65047	0.01629	11.64		4728	0.31533	0.68467	0.03823	21.406								3135	0.72454	0.27546	0.02357	18.463
Used function for wavenumber calibration:						5714	0.34985	0.65015	0.01722	11.95		4717	0.31735	0.68265	0.03506	21.55								3125	0.72436	0.27564	0.02332	18.422
wavnumber_calibrated = wavenumber_uncalibrated*1.00196-1.21281												4706	0.30631	0.69369	0.0369	21.412								3115	0.73471	0.26529	0.02189	18.53
						Used function for wavenumber calibration:						4695	0.31178	0.68822	0.03862	21.322								3106	0.6871	0.3129	0.02311	18.631
						wavnumber_calibrated = wavenumber_uncalibrated*1.00196-1.21281																		3096	0.67322	0.32678	0.02311	18.73
												Used function for wavenumber calibration:												3086	0.64256	0.35744	0.02407	19.024
												wavnumber_calibrated = wavenumber_uncalibrated*1.00196-1.21281												3077	0.59687	0.40313	0.02445	18.333
																								3067	0.57733	0.42267	0.02364	19.199
																								3058	0.52887	0.47113	0.02389	18.359
																								3049	0.46802	0.53198	0.02739	17.703
																								3040	0.47995	0.52005	0.02243	17.984
																								3030	0.45997	0.54003	0.02556	17.559
																								3021	0.46088	0.53912	0.02293	17.019
																								3012	0.45647	0.54353	0.02128	17.145
																								3003	0.42021	0.57979	0.02238	16.677
																								2994	0.42786	0.57214	0.02313	16.558
																								2985	0.4189	0.5811	0.02324	16.563
																								2976	0.4177	0.5823	0.02259	16.908
																								2967	0.41833	0.58167	0.02376	17.715
																								2959	0.42101	0.57899	0.02485	18.068
																								2950	0.43096	0.56904	0.02459	18.023
																								2941	0.42818	0.57182	0.02402	19.142
																								2933	0.40864	0.59136	0.02415	19.837
																								2924	0.41461	0.58539	0.02292	20.411
																								2915	0.40309	0.59691	0.02597	21.384
																								2907	0.39061	0.60938	0.0215	21.913
																								2899	0.37715	0.62285	0.02463	21.882
																								2890	0.3633	0.6367	0.02279	21.104
																								2882	0.35212	0.64788	0.0251	20.873
																								2874	0.34343	0.65657	0.02874	20.794
																								2865	0.34727	0.65273	0.02372	21.593
																								2857	0.31097	0.68903	0.02431	18.221
																								2849	0.27534	0.72467	0.02575	14.518
																								2841	0.239	0.761	0.02583	10.755
																								2833	0.25429	0.74571	0.02467	16.128
																								2825	0.25912	0.74088	0.02455	21.971
																								2817	0.25185	0.74815	0.02305	24.082
																								2809	0.21944	0.78056	0.02441	22.775
																								2801	0.20658	0.79342	0.02754	22.029
																								2793	0.19859	0.80141	0.0244	21.866
																								2786	0.18349	0.81651	0.02354	22.097
																								2778	0.17401	0.82599	0.02337	22.038
																								2770	0.16874	0.83126	0.02467	21.541
																								2762	0.16091	0.83909	0.02339	21.345
																								2755	0.16465	0.83535	0.02464	21.445
																								2747	0.16447	0.83553	0.02428	21.528
																								2740	0.163	0.837	0.02741	21.019
																								2732	0.18312	0.81688	0.02439	21.555
																								2725	0.21108	0.78892	0.02409	21.339
																								2717	0.26859	0.73141	0.02171	22.066
																								2710	0.31757	0.68243	0.02266	21.845
																								2703	0.43131	0.56869	0.02388	21.677
																								2695	0.50797	0.49203	0.0207	21.071
																								2688	0.50311	0.49689	0.02105	21.296
																								2681	0.41987	0.58013	0.02014	21.026
																								2674	0.3803	0.6197	0.02016	21.441
																								2667	0.32214	0.67786	0.02247	20.925
																								2660	0.28202	0.71798	0.02376	21.771
																								2653	0.2404	0.7596	0.02616	21.742
																								2646	0.20248	0.79752	0.02666	21.468
																								2639	0.17987	0.82013	0.02511	21.091
																								2632	0.14807	0.85194	0.02779	20.571
																								2625	0.14361	0.85639	0.02351	20.765
																								2618	0.13272	0.86728	0.02221	20
																								2611	0.12462	0.87538	0.02614	20.257
																								2604	0.1136	0.8864	0.02558	19.913
																								2597	0.11518	0.88482	0.02837	18.808
																								2591	0.11746	0.88254	0.02807	18.797
																								2584	0.12076	0.87924	0.02527	18.489
																								2577	0.12222	0.87778	0.02746	18.07
																								2571	0.11554	0.88446	0.02834	17.856
																								2564	0.11885	0.88115	0.02792	17.298
																								2558	0.12197	0.87803	0.02553	16.941
																								2551	0.11319	0.88681	0.02995	16.01
																								2545	0.11563	0.88437	0.02644	15.322
																								2538	0.10804	0.89196	0.0252	14.666
																								2532	0.11157	0.88843	0.02683	13.972
																								2525	0.10774	0.89226	0.02767	13.426
																								2519	0.11111	0.88889	0.02809	12.79
																								2513	0.10247	0.89753	0.02756	12.142
																								2506	0.10805	0.89196	0.02587	11.253
																								2500	0.10491	0.89509	0.02876	10.424
																								Used function for wavenumber calibration:
																								wavnumber_calibrated = wavenumber_uncalibrated*0.99808-1.61208

## Sheet: Raw_Data NbO(OH)2(CO3)-
Raw data used for Figure 5a (measurement Nr. 11) and Figure 5b (measurement Nr. 12, 13, 14 and 15)
Data in this panel is uncorrected raw data.
First, intensity data is shown. Wavenumber calibration and power correction data is given below, along with the calibration and correction functions used for data processing.
For the other measurements, intensity data is shown along with the measured power. The function used for wavenumber calibration is shown below.
Measurement Nr. 11					Measurement Nr. 12						Measurement Nr. 13						Measurement Nr. 14						Measurement Nr. 15
Measured with FELICE					Measured with EKSPLA-OPO						Measured with EKSPLA-OPO						Measured with EKSPLA-OPO						Measured with EKSPLA-OPO
Wavelength / μm	Intensity of [NbO3]- / a.u.	Intensity of [NbO2(OH)2]- / a.u.	Intensity of [NbO(OH)2(CO3)]- / a.u.		Wavelength / nm	Intensity of [NbO2(OH)2]- / a.u.	Intensity of [NbO(OH)2(CO3)]- / a.u.	Noise / a.u.	Power / mW		Wavelength / nm	Intensity of [NbO2(OH)2]- / a.u.	Intensity of [NbO(OH)2(CO3)]- / a.u.	Noise / a.u.	Power / mW		Wavelength / nm	Intensity of [NbO2(OH)2]- / a.u.	Intensity of [NbO(OH)2(CO3)]- / a.u.	Noise / a.u.	Power / mW		Wavelength / nm	Intensity of [NbO2(OH)2]- / a.u.	Intensity of [NbO(OH)2(CO3)]- / a.u.	Noise / a.u.	Power / mW
5.102	657.361	202.828	4875.22		8264	0	1	0.01049	10.23		5882	0	1	0.00675	8.894		4444	0	1	0.03523	3.749		3030	0.0505	0.9495	0.01376	18.26
5.128	623.78	216.336	4881.26		8130	0	1	0.01351	10.562		5875	0	1	0.00755	9.134		4396	0	1	0.03196	4.122		3026	0.05447	0.94553	0.01327	17.864
5.155	513.923	247.461	5038.71		8000	0	1	0.01149	11.507		5869	0	1	0.00677	9.921		4348	0	1	0.02821	4.067		3021	0.05242	0.94758	0.01111	17.907
5.181	572.768	171.642	5015.73		7874	0	1	0.01511	11.969		5862	0	1	0.00739	11.364		4301	0	1	0.02805	3.816		3017	0.05665	0.94335	0.01041	17.902
5.208	667.877	227.692	5071.83		7752	0	1	0.01631	11.989		5855	0	1	0.00672	11.369		4255	0	1	0.02693	3.755		3012	0.04815	0.95185	0.01204	18.219
5.236	723.978	369.687	3963.4		7634	0	1	0.01644	11.376		5848	0	1	0.00714	11.281		4211	0	1	0.03033	4.393		3008	0.04991	0.95009	0.01271	17.855
5.263	614.646	381.771	4379.59		7519	0	1	0.01618	11.656		5841	0	1	0.00711	9.044		4167	0	1	0.03218	6.012		3003	0.04998	0.95002	0.01201	17.525
5.291	761.797	519.388	4629.46		7407	0	1	0.01332	11.71		5834	0	1	0.00773	8.037		4124	0	1	0.03105	6.849		2999	0.05664	0.94336	0.01194	17.446
5.319	590.237	539.972	3857.97		7299	0	1	0.0108	11.044		5828	0.0083	0.9917	0.00805	8.262		4082	0	1	0.0349	7.598		2994	0.05525	0.94475	0.01302	17.484
5.348	838.936	1028.42	2756.32		7194	0	1	0.01281	11.42		5821	0.02533	0.97467	0.00734	10.253		4040	0	1	0.03007	7.979		2990	0.05061	0.94939	0.01458	17.44
5.376	870.267	1020.91	2793.32		7092	0	1	0.01068	12.912		5814	0.07147	0.92853	0.00823	11.367		4000	0	1	0.02677	8.576		2985	0.04641	0.95359	0.01386	17.62
5.405	682.997	903.069	2972.75		6993	0	1	0.01269	11.523		5807	0.1509	0.8491	0.00879	12.219		3960	0	1	0.02713	9.387		2981	0.04854	0.95147	0.01364	17.653
5.435	743.86	1014.25	2845.16		6897	0	1	0.01057	11.469		5800	0.21874	0.78126	0.00827	12.843		3922	0	1	0.02679	9.517		2976	0.0572	0.9428	0.01082	18.135
5.465	636.764	1424.87	1822.4		6803	0	1	0.01031	8.985		5794	0.27443	0.72557	0.00843	12.415		3883	0	1	0.0408	9.649		2972	0.04945	0.95055	0.01235	18.355
5.495	674.841	1192.3	1840.25		6711	0	1	0.01041	9.452		5787	0.20808	0.79192	0.00794	10.73		3846	0	1	0.03103	9.988		2967	0.04987	0.95013	0.0134	18.79
5.525	502.883	1950.33	1020.76		6623	0	1	0.0117	8.963		5780	0.15579	0.84421	0.00799	9.121		3810	0	1	0.04007	10.04		2963	0.04873	0.95127	0.01395	18.995
5.556	650.287	2584.07	1249.43		6536	0	1	0.00843	9.571		5774	0.11254	0.88746	0.00805	8.173		3774	0	1	0.03234	10.527		2959	0.05158	0.94842	0.01359	19.179
5.587	685.781	2855.97	1036.82		6452	0	1	0.00877	9.772		5767	0.12828	0.87172	0.00773	9.061		3738	0	1	0.02545	11.781		2954	0.04421	0.95579	0.01525	19.221
5.618	505.573	3043.38	660.867		6369	0	1	0.01064	11.037		5760	0.12468	0.87532	0.00743	9.304		3704	0	1	0.02527	11.901		2950	0.05081	0.9492	0.01337	19.396
5.65	628.962	3818.01	506.911		6289	0	1	0.00939	13.479		5754	0.13571	0.86429	0.0079	10.185		3670	0	1	0.02943	11.692		2946	0.04839	0.95161	0.01509	19.693
5.682	907.625	6210.84	135.725		6211	0	1	0.01166	12.987		5747	0.11178	0.88822	0.00744	10.295		3636	0	1	0.03678	12.381		2941	0.05032	0.94968	0.01667	20.171
5.714	639.406	7845.32	124.9		6135	0	1	0.01083	11.666		5741	0.09834	0.90166	0.00838	10.623		3604	0	1	0.02775	12.645		2937	0.05126	0.94874	0.0176	20.342
5.747	625.724	5961.3	160.212		6061	0	1	0.01021	7.699		5734	0.04067	0.95934	0.00947	9.783		3571	0	1	0.03437	13.412		2933	0.04431	0.95569	0.022	20.718
5.78	771.436	2905.08	762.595		5988	0	1	0.01019	9.898		5727	0.02299	0.97701	0.00871	9.787		3540	0	1	0.04684	14.15		2928	0.04356	0.95644	0.01862	20.796
5.814	764.69	2023.66	1183.38		5917	0	1	0.01034	11.576		5721	0.01455	0.98545	0.00813	9.548		3509	0	1	0.0351	15.221		2924	0.0478	0.9522	0.01627	20.961
5.848	557.036	1060.38	2206.07		5848	0	1	0.01128	12.016		5714	0	1	0.00974	10.247		3478	0	1	0.02857	15.772		2920	0.04706	0.95294	0.01429	21.733
5.882	793.224	880.538	2878.75		5780	0.18265	0.81735	0.00914	9.646		5708	0	1	0.00954	10.949		3448	0	1	0.03158	16.021		2915	0.05246	0.94754	0.015	22.41
5.917	583.698	754.923	3057.34		5714	0	1	0.01117	10.787		5701	0	1	0.01043	11.782		3419	0	1	0.032	17.064		2911	0.03899	0.96101	0.01957	22.66
5.952	546.835	951.061	2112.65		5650	0	1	0.00994	10.824		5695	0	1	0.0103	12.186		3390	0	1	0.02812	17.701		2907	0.0569	0.9431	0.01561	22.631
5.988	807.027	1404.48	1670.25		5587	0	1	0.01013	11.76		5688	0	1	0.01072	11.819		3361	0	1	0.02975	18.187		2903	0.05242	0.94758	0.01892	22.601
6.024	713.845	1677.47	1767.52		5525	0	1	0.00969	14.403		5682	0	1	0.01152	12.005		3333	0	1	0.03272	17.977		2899	0.05257	0.94743	0.02074	22.645
6.061	524.444	770.898	2912.18		5464	0	1	0.01114	13.516								3306	0	1	0.04041	18.986		2894	0.05817	0.94183	0.01842	22.426
6.098	663.374	965.799	2617.11		5405	0	1	0.0107	14.969		Used function for wavenumber calibration:						3279	0	1	0.02857	19.169		2890	0.05429	0.94571	0.01703	22.112
6.135	516.656	710.482	3206.07		5348	0	1	0.01061	14.321		wavnumber_calibrated = wavenumber_uncalibrated*1.00196-1.21281						3252	0	1	0.0285	19.097		2886	0.05622	0.94378	0.01557	21.697
6.173	808.401	446.653	3658.18		5291	0	1	0.01089	14.752								3226	0	1	0.02437	19.819		2882	0.05254	0.94746	0.01809	21.47
6.211	619.679	585.737	4347.17		5236	0	1	0.00976	15.445								3200	0	1	0.02817	20.379		2878	0.05403	0.94597	0.02372	21.432
6.25	528.005	564.024	3942.31		5181	0	1	0.00744	16.321								3175	0	1	0.02472	20.228		2874	0.04136	0.95864	0.02294	21.719
6.289	662.255	716.024	4079.21		5128	0	1	0.00951	16.36								3150	0	1	0.02642	20.086		2869	0.05223	0.94777	0.02195	21.88
6.329	588.547	547.175	3528.83		5076	0	1	0.00995	17.353								3125	0	1	0.02661	19.93		2865	0.04252	0.95748	0.02627	22.179
6.37	820.036	768.843	4123.69		5025	0	1	0.01023	16.984								3101	0	1	0.02914	19.701		2861	0.04815	0.95186	0.02179	20.581
6.41	625.003	812.637	4433.69		4975	0	1	0.00915	17.935								3077	0	1	0.03629	19.82		2857	0.04396	0.95604	0.02073	19.002
6.452	728.036	1397.96	2246.97		4926	0	1	0.00963	18.753								3053	0	1	0.03849	19.25		2853	0.04476	0.95524	0.02367	17.112
6.494	659.068	1361.69	2007.77		4878	0	1	0.00867	18.898								3030	0	1	0.03763	18.885		2849	0.04591	0.9541	0.02468	15.254
6.536	706.314	1406.14	2594.22		4831	0	1	0.00798	19.101								3008	0	1	0.04815	18.541		2845	0.0437	0.9563	0.02458	13.616
6.579	553.503	1039.31	2959.46		4785	0	1	0.00841	19.855								2985	0.02963	0.97037	0.0278	17.942		2841	0.04525	0.95475	0.02338	11.599
6.622	679.549	799.005	3985.84		4739	0	1	0.00955	20.123								2963	0	1	0.02683	19.497		2837	0.04155	0.95845	0.02402	14.173
6.667	614.718	739.389	3488.39		4695	0	1	0.00903	20.35								2941	0	1	0.02734	20.895		2833	0.04362	0.95638	0.02203	16.955
6.712	710.825	736.548	5248.39		4651	0	1	0.00886	20.594								2920	0	1	0.0294	22.357		2829	0.03875	0.96125	0.02694	20.194
6.757	456.5	623.912	3444.69		4608	0	1	0.00944	21.079								2899	0	1	0.05487	23.202		2825	0.04303	0.95697	0.02703	22.85
6.803	920.043	612.871	4174.14		4566	0	1	0.00929	20.967								2878	0	1	0.03061	22.407		2821	0.04407	0.95593	0.03023	25.008
6.849	570.032	759.843	2945.93		4525	0	1	0.00999	21.261								2857	0	1	0.0316	19.462		2817	0.03816	0.96184	0.03439	24.935
6.896	587.67	847.998	3419.44														2837	0	1	0.03392	14.159		2813	0.03992	0.96008	0.02768	24.135
6.944	502.406	726.202	4098.53		Used function for wavenumber calibration:												2817	0	1	0.03216	25.739		2809	0.04015	0.95985	0.03162	23.304
6.993	690.086	876.344	2953.96		wavnumber_calibrated = wavenumber_uncalibrated*1.00196-1.21281												2797	0	1	0.04467	23.101		2805	0.03909	0.96091	0.03076	22.616
7.042	932.293	832.035	2710.59														2778	0	1	0.03631	23.254		2801	0.03712	0.96288	0.02979	22.488
7.092	627.422	642.389	3707.88														2759	0.0261	0.97391	0.02551	22.825		2797	0.03867	0.96133	0.03138	22.36
7.143	766.161	545.373	4084.43														2740	0	1	0.02516	22.081		2793	0.03822	0.96178	0.03027	22.394
7.246	702.089	722.759	3381.4														2721	0.09447	0.90553	0.02357	22.419		2789	0.03366	0.96634	0.03295	22.382
7.299	844.172	736.094	3367.07														2703	0.42353	0.57647	0.02307	22.543		2786	0.04607	0.95393	0.0305	22.627
7.353	850.615	986.192	2373.76														2685	0.21706	0.78294	0.0321	21.945		2782	0.04394	0.95606	0.02828	22.829
7.407	728.875	904.839	2508.98														2667	0.11599	0.88402	0.04012	21.912		2778	0.04848	0.95152	0.03166	22.551
7.463	886.523	956.452	3213.67														2649	0.04611	0.95389	0.02785	22.731		2774	0.04329	0.95671	0.02577	22.387
7.519	865.895	915.392	2509.06														2632	0	1	0.03858	21.198		2770	0.04561	0.95439	0.02882	21.704
7.576	901.879	843.343	2315.09														2614	0	1	0.02976	21.189		2766	0.04623	0.95377	0.02965	21.845
7.634	790.74	950.23	1997.93														2597	0	1	0.02795	19.544		2762	0.04047	0.95953	0.02939	22.105
7.692	685.658	1039.66	2152.66														2581	0	1	0.03638	19.538		2759	0.04294	0.95707	0.03379	22.283
7.752	915.258	1315.28	1962.02														2564	0	1	0.02692	17.903		2755	0	1	0.03715	22.054
7.812	777.471	1779.76	1277.5														2548	0	1	0.02379	16.356		2751	0.05267	0.94733	0.03786	22.223
7.874	1012.67	2219.4	1024.17														2532	0	1	0.04106	14.346		2747	0.05488	0.94512	0.04955	22.12
7.936	894.69	2088.55	952.583														2516	0	1	0.05254	12.605		2743	0	1	0.05291	21.701
8	874.885	2301.85	913.69														2500	0	1	0.03782	10.519		2740	0	1	0.05159	21.186
8.064	1091.24	3533.13	383.251																				2736	0.05805	0.94195	0.05765	21.282
8.13	1025.86	5100.43	251.776														Used function for wavenumber calibration:						2732	0.05512	0.94488	0.01406	21.807
8.197	872.032	5361.02	177.433														wavnumber_calibrated = wavenumber_uncalibrated*0.99808-1.61208						2729	0.05527	0.94473	0.01446	21.933
8.264	919.49	5995.47	123.021																				2725	0.08156	0.91844	0.01228	21.673
8.333	1302.17	4726.2	126.699																				2721	0.12805	0.87195	0.01173	21.479
8.403	901.03	4947.4	169.587																				2717	0.25939	0.74061	0.01382	22.337
8.475	1078.27	3904.59	220.616																				2714	0.34838	0.65162	0.0135	22.389
8.547	1036.35	3048.32	500.615																				2710	0.41772	0.58228	0.01291	21.835
8.621	1108.44	2674.98	575.859																				2706	0.49439	0.50561	0.01238	22.034
8.696	1157.52	2507.26	498.06																				2703	0.48068	0.51932	0.0133	21.752
8.772	1334.05	2197.76	375.06																				2699	0.44331	0.55669	0.0138	21.538
8.85	920.838	2023.06	857.246																				2695	0.35483	0.64517	0.01346	21.374
8.929	668.486	1670.67	1000.08																				2692	0.33077	0.66923	0.01241	21.253
9.009	893.078	1517.35	1211.09																				2688	0.28819	0.71181	0.01258	21.101
9.091	1060.43	1232.02	1132.44																				2685	0.25439	0.74561	0.01356	21.35
9.174	856.719	981.829	1510.39																				2681	0.22092	0.77908	0.01411	21.096
9.259	1002.84	1192.17	1380.07																				2677	0.19766	0.80234	0.01602	21.291
9.346	999.229	1057.08	1525.01																				2674	0.18466	0.81534	0.01632	21.676
9.434	978.842	1131.74	1518.89																				2670	0.16576	0.83424	0.01662	21.577
9.524	839.119	1124.88	1240.7																				2667	0.15128	0.84872	0.01561	21.208
9.615	1122.5	1647.66	778.505																				2663	0.12919	0.87081	0.01649	21.771
9.709	1305	3064.38	555.549																				2660	0.11279	0.88721	0.01701	21.937
9.804	861.378	3647.06	281.127																				2656	0.09388	0.90612	0.01828	22.011
9.901	891.657	4828.35	184.991																				2653	0.07672	0.92328	0.01752	21.795
10	1068.12	5360.98	137.941																				2649	0.06342	0.93658	0.01781	21.519
10.101	980.025	5343.19	135.515																				2646	0.05209	0.94791	0.01963	21.302
10.204	1263.52	6013.46	116.926																				2642	0.04411	0.95589	0.02013	21.35
10.309	1015.03	5638.73	57.5301																				2639	0.04339	0.95661	0.01874	21.358
10.417	1216.38	6272.1	55.2314																				2635	0.04022	0.95978	0.01936	21.201
10.526	1605.06	3383.23	109.256																				2632	0.03812	0.96188	0.01965	20.525
10.639	1554.05	1605.68	156.358																				2628	0.0342	0.9658	0.01899	20.549
10.753	1735.6	663.648	308.191																				2625	0.03243	0.96757	0.01708	20.88
10.87	996.606	240.1	300.726																				2621	0.03507	0.96493	0.01847	20.346
10.989	888.151	213.937	415.6																				2618	0.03661	0.96339	0.01819	20.456
11.111	665.519	195.971	360.816																				2614	0.03251	0.96749	0.01653	20.499
11.236	737.051	210.003	246.129																				2611	0.03675	0.96325	0.01706	20.348
11.364	829.766	191.06	154.17																				2608	0.0339	0.9661	0.01689	20.166
11.494	837.597	116.493	156.627																				2604	0.03529	0.96471	0.01565	19.99
11.628	583.402	145.79	164.448																				2601	0.03816	0.96184	0.01423	19.747
11.765	662.986	218.015	129.279																				2597	0.02884	0.97116	0.01532	18.9
11.905	736.92	284.079	113.191																				2594	0.02905	0.97095	0.01468	18.904
12.048	536.288	278.964	64.5606																				2591	0.02965	0.97035	0.01533	18.996
12.195	747.168	410.389	113.604																				2587	0.03266	0.96734	0.01466	18.822
12.345	576.795	668.106	82.9211																				2584	0.03475	0.96525	0.01525	18.58
12.5	650.779	796.627	65.0872																				2581	0.03446	0.96554	0.01455	18.409
12.658	831.341	1556.2	85.6788																				2577	0.03641	0.96359	0.014	18.053
12.821	752.254	1426.45	58.7767																				2574	0.03136	0.96864	0.01382	17.896
12.987	761.037	814.093	122.919																				2571	0.03613	0.96387	0.01408	17.838
13.158	613.101	685.168	190.731																				2567	0.03197	0.96803	0.01492	17.681
13.333	742.019	875.596	219.167																				2564	0.03209	0.96791	0.01593	17.321
13.514	535.403	661.186	260.196
13.698	770.059	741.579	209.883																				Used function for wavenumber calibration:
13.889	1042.8	970.996	231.946																				wavnumber_calibrated = wavenumber_uncalibrated*0.99808-1.61208
14.084	1175.71	975.023	211.415
14.286	1264.17	1559.69	228.721
14.493	1582.16	1695.5	208.956
14.706	1865.67	2246.53	148.49
14.926	2411.43	2279.03	138.47
15.385	2035.63	2718.07	55.0895
15.625	2366.63	3656.27	49.4074
15.873	2270.7	2587.65	47.7211
Data used for wavenumber calibration:
Set wavenumber / cm-1	Measured wavenumber / cm-1
1970	1965.41
1909	1900.42
1830	1813.89
1730	1709.69
1620	1597.44
1510	1486.33
1380	1355.56
1350	1326.61
1300	1276.98
1250	1228.65
1210	1189.34
1160	1141.68
1130	1112.47
1060	1045.59
970	957.579
890	881.368
710	784.929
670	709.019
630	670.916
Determined function for wavelnumber calibration: wavenumber_calibrated = A + B*wavenumber_uncalibrated +C*wavenumber_uncalibrated^2 +D*wavenumber_uncalibrated^3
With
A =	-1.59615
B =	1.05407
C =	-0.000103924
D =	3.84581e-08
Data used to determine power in the laser cavity:
Uncalibrated wavenumber / cm-1	Outcoupled power / mJ
2030.04	0.00019
1930.13	0.00142
1830.16	0.00363
1730.1	0.00457
1629.99	0.00628
1529.99	0.00495
1430	0.0071
1329.96	0.00742
1230.01	0.0075
1129.94	0.00698
1029.97	0.00646
929.887	0.0067
829.876	0.00587
729.82	0.00468
629.802	0.00388
629.802	0.00399
2030.04	0.00017
1930.13	0.00134
1830.16	0.00285
1730.1	0.00349
1629.99	0.00492
1529.99	0.00402
1430	0.00541
1329.96	0.00613
1230.01	0.00678
1130.07	0.00589
1030.08	0.00552
930.06	0.00577
830.082	0.00496
730.087	0.00404
630.12	0.00343
630.12	0.00365
Power in the laser cavity at given uncalibrated wavenumber x is calculated with:
(-0.00599+0.0000203308*x-0.00000000763031*x^2-0.000000000000441987*x^3)*1000/(8.6E-6*x)
For power correction, the yield is divided by the power in the laser cavity.
